# Supplementary material for: Molecular tools to support metabolic and immune function research in the Guinea Fowl (Numida meleagris)
Source: BMC Genomics. 2015 May 7;16(1):358. doi: 10.1186/s12864-015-1520-6 (PMC4432510; doi:10.1186/s12864-015-1520-6)
Supplement: Additional file 2: — Blastp XLS. [file 12864_2015_1520_MOESM2_ESM.zip]

Archive with 1 entries (1 files):
- 1415810708155839_add2.gz
